# Supplementary material for: Association of Treadmill Exercise Testing Parameters with PREVENT-Estimated Cardiovascular Risk: A Cross-Sectional Analysis
Source: J Clin Med. 2026 Mar 19;15(6):2346. doi: 10.3390/jcm15062346 (PMC13026620; doi:10.3390/jcm15062346)
Supplement: Supplementary file 1 [file jcm-15-02346-s001.zip]

Archive with 1 entries (1 files):
- jcm-4175210-supplementary.pdf
